# Supplementary material for: Cryptic Diversity and Climatic Niche Divergence of Brillia Kieffer (Diptera: Chironomidae): Insights from a Global DNA Barcode Dataset
Source: Insects. 2025 Jun 27;16(7):675. doi: 10.3390/insects16070675 (PMC12294968; doi:10.3390/insects16070675)
Supplement: Supplementary file 1 [file insects-16-00675-s001.zip]

Archive with 3 entries (3 files):
- .DS_Store
- Figure S1.pdf
- Table S1.xlsx
