# Supplementary material for: Cryptic Diversity and Climatic Niche Divergence of Brillia Kieffer (Diptera: Chironomidae): Insights from a Global DNA Barcode Dataset
Source: Insects. 2025 Jun 27;16(7):675. doi: 10.3390/insects16070675 (PMC12294968; doi:10.3390/insects16070675)
Supplement: Supplementary file 1 [file insects-16-00675-s001.zip › Table S1.xlsx]

## Sheet: Sheet1
Brillia specimens list with revised taxonomy and mOTUs (ABGD-based)
Process ID	Sample ID	Species name	Revised name	mOTUs
CHCHI036-18	XL1163	Brillia bifasciata	Brillia bifasciata	Group4
CHCHI037-18	XL1161	Brillia bifasciata	Brillia bifasciata	Group4
CHCHI2245-20	XL1214	Brillia bifasciata	Brillia bifasciata	Group4
CHCHI2985-20	XL3689	Brillia bifasciata	Brillia bifasciata	Group4
CHCHI3052-20	XL587	Brillia bifasciata	Brillia bifasciata	Group4
CHCHI769-19	XL1945	Brillia bifasciata	Brillia bifasciata	Group4
CHCHI930-19	XL2279	Brillia bifasciata	Brillia bifasciata	Group4
CHCHI987-19	XL2438	Brillia bifasciata	Brillia bifasciata	Group4
AICHI034-24	41-1-006TRN1	Brillia bifida	Brillia bifida	Group1
AICHI035-24	42-1-006TRN2	Brillia bifida	Brillia bifida	Group1
AICHI036-24	43-1-006TRN3	Brillia bifida	Brillia bifida	Group1
AICHI038-24	45-1-006TRN5	Brillia bifida	Brillia bifida	Group1
AMTPD317-15	CCDB24228-C08	Brillia bifida	Brillia bifida	Group1
AMTPE125-15	BC-ZSM-DIP-22488-C06	Brillia bifida	Brillia bifida	Group1
AMTPE161-15	BC-ZSM-DIP-22488-F06	Brillia bifida	Brillia bifida	Group1
ATNA310-09	ATNA310	Brillia bifida	Brillia bifida	Group1
ATNA311-09	ATNA311	Brillia bifida	Brillia bifida	Group1
BSNTN2027-24	BGE_00248_C08	Brillia bifida	Brillia bifida	Group1
BSNTN741-23	BGE_00234_G04	Brillia bifida	Brillia bifida	Group1
CHMNO068-14	TRD-CH68	Brillia bifida	Brillia bifida	Group1
CHMNO069-14	TRD-CH69	Brillia bifida	Brillia bifida	Group1
CHMNO297-15	TRD-CH297	Brillia bifida	Brillia bifida	Group1
CHOSF001-11	CH-OSF01	Brillia bifida	Brillia bifida	Group1
CHRFI066-10	Finnmark66	Brillia bifida	Brillia bifida	Group1
CHRFI192-10	Finnmark158	Brillia bifida	Brillia bifida	Group1
CHRFI350-11	Finnmark310	Brillia bifida	Brillia bifida	Group1
GASBB439-18	BIOUG43948-E03	Brillia bifida	Brillia bifida	Group1
GASBB524-18	BIOUG43950-D05	Brillia bifida	Brillia bifida	Group1
GMBSN113-18	BIOUG41183-B10	Brillia bifida	Brillia bifida	Group1
GMBSR1063-18	BIOUG41742-C09	Brillia bifida	Brillia bifida	Group1
GMBSR2195-18	BIOUG42004-C01	Brillia bifida	Brillia bifida	Group1
GMBSR474-18	BIOUG41736-B02	Brillia bifida	Brillia bifida	Group1
GMBSU1086-18	BIOUG42031-E02	Brillia bifida	Brillia bifida	Group1
GMBUB651-14	BIOUG14989-F04	Brillia bifida	Brillia bifida	Group1
GMGKA047-19	BIOUG47628-D11	Brillia bifida	Brillia bifida	Group1
GMGKA1066-21	BIOUG64983-H10	Brillia bifida	Brillia bifida	Group1
GMGKA1067-21	BIOUG64983-H11	Brillia bifida	Brillia bifida	Group1
GMGKA1113-21	BIOUG64984-D10	Brillia bifida	Brillia bifida	Group1
GMGKA2047-21	BIOUG64991-B08	Brillia bifida	Brillia bifida	Group1
GMGKA2093-21	BIOUG64991-F06	Brillia bifida	Brillia bifida	Group1
GMGKA270-19	BIOUG47630-G08	Brillia bifida	Brillia bifida	Group1
GMGKA293-19	BIOUG47631-A08	Brillia bifida	Brillia bifida	Group1
GMGKA311-19	BIOUG47631-C02	Brillia bifida	Brillia bifida	Group1
GMGKA351-19	BIOUG47631-F06	Brillia bifida	Brillia bifida	Group1
GMGKA453-21	BIOUG63516-E03	Brillia bifida	Brillia bifida	Group1
GMGKA455-21	BIOUG63516-E05	Brillia bifida	Brillia bifida	Group1
GMGKA4602-21	BIOUG56840-B08	Brillia bifida	Brillia bifida	Group1
GMGKA494-21	BIOUG63516-H08	Brillia bifida	Brillia bifida	Group1
GMGKA548-21	BIOUG64978-E03	Brillia bifida	Brillia bifida	Group1
GMGKA557-21	BIOUG64978-E12	Brillia bifida	Brillia bifida	Group1
GMGKA600-21	BIOUG64979-A08	Brillia bifida	Brillia bifida	Group1
GMGKA609-21	BIOUG64979-B05	Brillia bifida	Brillia bifida	Group1
GMGKA621-21	BIOUG64979-C05	Brillia bifida	Brillia bifida	Group1
GMGKA704-21	BIOUG64980-B05	Brillia bifida	Brillia bifida	Group1
GMGKB136-20	BIOUG62663-C04	Brillia bifida	Brillia bifida	Group1
GMGKB156-20	BIOUG62663-D12	Brillia bifida	Brillia bifida	Group1
GMGKB254-20	BIOUG62664-E03	Brillia bifida	Brillia bifida	Group1
GMGKB647-20	BIOUG62668-F04	Brillia bifida	Brillia bifida	Group1
GMGKB781-20	BIOUG62670-A08	Brillia bifida	Brillia bifida	Group1
GMGKE611-20	BIOUG62684-C02	Brillia bifida	Brillia bifida	Group1
GMGKH1136-20	BIOUG62700-B12	Brillia bifida	Brillia bifida	Group1
GMGKH2243-20	BIOUG63514-G10	Brillia bifida	Brillia bifida	Group1
GMGKH341-20	BIOUG62695-C09	Brillia bifida	Brillia bifida	Group1
HLNR032-24	HLNR_050_C2	Brillia bifida	Brillia bifida	Group1
HLNR192-24	HLNR_050_H8	Brillia bifida	Brillia bifida	Group1
HLNR606-24	HLNR_048_F2	Brillia bifida	Brillia bifida	Group1
HLNR633-24	HLNR_048_G3	Brillia bifida	Brillia bifida	Group1
LEFIJ3548-16	ZMUO.024696	Brillia bifida	Brillia bifida	Group1
LEFIJ3549-16	ZMUO.024697	Brillia bifida	Brillia bifida	Group1
MIDGE039-06	ES89	Brillia bifida	Brillia bifida	Group1
MIDGE040-06	ES92	Brillia bifida	Brillia bifida	Group1
MIDGE356-06	ES181	Brillia bifida	Brillia bifida	Group1
MIDGE358-06	ES186	Brillia bifida	Brillia bifida	Group1
MRKRA1497-21	DIP_DJS27_2020_5	Brillia bifida	Brillia bifida	Group1
MRKRA449-21	DIP_DJS27_2019_4	Brillia bifida	Brillia bifida	Group1
NBGW6058-23	NBGW_035_C10	Brillia bifida	Brillia bifida	Group1
NBGW6157-23	NBGW_036_E9	Brillia bifida	Brillia bifida	Group1
NBGW7119-24	NBGW_069_A5	Brillia bifida	Brillia bifida	Group1
NBGW7188-24	NBGW_069_A8	Brillia bifida	Brillia bifida	Group1
NBGW7240-24	NBGW_069_B10	Brillia bifida	Brillia bifida	Group1
NBGW7402-24	NBGW_062_F12	Brillia bifida	Brillia bifida	Group1
NBGW7904-24	NBGW_064_H9	Brillia bifida	Brillia bifida	Group1
NENM2419-24	NENM_036_B5	Brillia bifida	Brillia bifida	Group1
NENM5211-24	NENM_052_B5	Brillia bifida	Brillia bifida	Group1
NENM690-23	NENM_008_B8	Brillia bifida	Brillia bifida	Group1
NIDD070-24	NIDD_018_H3	Brillia bifida	Brillia bifida	Group1
OTCH001-20	ITA5	Brillia bifida	Brillia bifida	Group1
PGCBG1016-20	BIOUG56210-F06	Brillia bifida	Brillia bifida	Group1
PGCBG2613-20	BIOUG56503-D12	Brillia bifida	Brillia bifida	Group1
PGCBG2615-20	BIOUG56503-E02	Brillia bifida	Brillia bifida	Group1
PGCBG2617-20	BIOUG56503-E04	Brillia bifida	Brillia bifida	Group1
PGCBG2626-20	BIOUG56503-F01	Brillia bifida	Brillia bifida	Group1
PGCBG2627-20	BIOUG56503-F02	Brillia bifida	Brillia bifida	Group1
PGCBG2630-20	BIOUG56503-F05	Brillia bifida	Brillia bifida	Group1
PGCBG2633-20	BIOUG56503-F08	Brillia bifida	Brillia bifida	Group1
PGCBG2898-20	BIOUG56506-D12	Brillia bifida	Brillia bifida	Group1
PGCBG3383-20	BIOUG56511-E10	Brillia bifida	Brillia bifida	Group1
PGCBG3395-20	BIOUG56511-F10	Brillia bifida	Brillia bifida	Group1
PGCBG3953-20	BIOUG56517-E10	Brillia bifida	Brillia bifida	Group1
PGCBG5703-20	BIOUG57301-A03	Brillia bifida	Brillia bifida	Group1
PGCBG9067-20	BIOUG57612-D06	Brillia bifida	Brillia bifida	Group1
RRNW1350-23	RRNW_025_C6	Brillia bifida	Brillia bifida	Group1
RRNW139-23	RRNW_003_A5	Brillia bifida	Brillia bifida	Group1
RRNW2634-23	RRNW_037_D10	Brillia bifida	Brillia bifida	Group1
RRNW3281-23	RRNW_043_E12	Brillia bifida	Brillia bifida	Group1
SBAM051-23	Chironomidae1 Rio.della.Certosa	Brillia sp.	Brillia bifida	Group1
SCAMP5182-24	CAMP_069_F10	Brillia bifida	Brillia bifida	Group1
SIIP6737-24	SL60_D11	Chironomidae	Brillia bifida	Group1
SIIP7145-24	SL85_D4	Chironomidae	Brillia bifida	Group1
TRSKA1863-20	BIOUG56412-E10	Brillia bifida	Brillia bifida	Group1
TRSKA1864-20	BIOUG56412-E11	Brillia bifida	Brillia bifida	Group1
YARN3071-24	YARN_018_E9	Brillia bifida	Brillia bifida	Group1
YARN4660-24	YARN_031_F12	Brillia bifida	Brillia bifida	Group1
YARN533-23	MOZZ00000930A_B6	Brillia bifida	Brillia bifida	Group1
YARN534-23	MOZZ00000930A_C6	Brillia bifida	Brillia bifida	Group1
YARN560-23	MOZZ00000930A_B9	Brillia bifida	Brillia bifida	Group1
YARN569-23	MOZZ00000930A_B10	Brillia bifida	Brillia bifida	Group1
YARN591-23	MOZZ00000930A_F12	Brillia bifida	Brillia bifida	Group1
CHCHI035-18	XL849	Brillia brevicornis	Brillia brevicornis	Group6
CHCHI1283-19	XL842	Brillia brevicornis	Brillia brevicornis	Group6
CHCHI1325-19	XL903	Brillia brevicornis	Brillia brevicornis	Group6
CHCHI2855-20	XL3511	Brillia brevicornis	Brillia brevicornis	Group6
CHCHI3514-21	XL4107	Brillia brevicornis	Brillia brevicornis	Group6
CHCHI3786-21	XL4417	Brillia brevicornis	Brillia brevicornis	Group6
CHCHI656-19	XL1753	Brillia brevicornis	Brillia brevicornis	Group6
CHCHI707-19	XL1852	Brillia brevicornis	Brillia brevicornis	Group6
CHGX146-20	LSHP81	Brillia brevicornis	Brillia brevicornis	Group6
HJRB104-20	HJR63	Brillia brevicornis	Brillia brevicornis	Group6
CHCHI2596-20	XL2670	Brillia flavifrons	Brillia flavifrons	Group7
CHCHI2604-20	XL2678	Brillia flavifrons	Brillia flavifrons	Group7
CHCHI2970-20	XL3663	Brillia flavifrons	Brillia flavifrons	Group7
CHURC485-08	CHIR_CH485	Brillia flavifrons	Brillia flavifrons	Group7
CLCHN127-20	XL3305	Brillia flavifrons	Brillia flavifrons	Group7
FBUK066-21	NHMUK014421591	Brillia flavifrons	Brillia flavifrons	Group7
SMTPO5237-15	BIOUG25483-C12	Brillia flavifrons	Brillia flavifrons	Group7
SMTPO5393-15	BIOUG25485-A02	Brillia flavifrons	Brillia flavifrons	Group7
SMTPO5397-15	BIOUG25485-A06	Brillia flavifrons	Brillia flavifrons	Group7
SWRC339-08	08-SWRC-0339	Brillia sp.	Brillia flavifrons	Group7
SWRC567-08	08-SWRC-0567	Brillia sp.	Brillia flavifrons	Group7
CHCHI1130-19	XL3010	Brillia japonica	Brillia japonica	Group3
CHCHI1975-20	ZJ668	Brillia japonica	Brillia japonica	Group3
CHCHI2017-20	ZJ727	Brillia japonica	Brillia japonica	Group3
CHCHI2057-20	ZJ768	Brillia japonica	Brillia japonica	Group3
CHCHI2063-20	ZJ774	Brillia japonica	Brillia japonica	Group3
CHCHI2600-20	XL2674	Brillia japonica	Brillia japonica	Group3
CHCHI2824-20	XL3449	Brillia japonica	Brillia japonica	Group3
CHCHI2945-20	XL3632	Brillia japonica	Brillia japonica	Group3
CHCHI3169-20	CHLA587	Brillia japonica	Brillia japonica	Group3
CHCHI3778-21	XL4409	Brillia japonica	Brillia japonica	Group3
CHCHI519-19	XL1401	Brillia japonica	Brillia japonica	Group3
CHCHI675-19	XL1786	Brillia japonica	Brillia japonica	Group3
CHCHI691-19	XL1822	Brillia japonica	Brillia japonica	Group3
CHCHI805-19	XL2011	Brillia japonica	Brillia japonica	Group3
CHCHI806-19	XL2012	Brillia japonica	Brillia japonica	Group3
CLCHN176-20	ZJ920	Brillia japonica	Brillia japonica	Group3
GBDP17511-15	LC050964	Brillia japonica	Brillia japonica	Group3
GBDP17512-15	LC050965	Brillia japonica	Brillia japonica	Group3
GBDP44616-19	LC329032	Brillia japonica	Brillia japonica	Group3
GBDP44617-19	LC329033	Brillia japonica	Brillia japonica	Group3
GBDP44618-19	LC329034	Brillia japonica	Brillia japonica	Group3
GBDP44619-19	LC329035	Brillia japonica	Brillia japonica	Group3
GBDP44620-19	LC329036	Brillia japonica	Brillia japonica	Group3
GBDP44621-19	LC329037	Brillia japonica	Brillia japonica	Group3
GBDP44622-19	LC329038	Brillia japonica	Brillia japonica	Group3
GBDP44623-19	LC329039	Brillia japonica	Brillia japonica	Group3
GBDP44624-19	LC329040	Brillia japonica	Brillia japonica	Group3
GBDP44625-19	LC329041	Brillia japonica	Brillia japonica	Group3
GBMNA32660-19	LC462366	Brillia japonica	Brillia japonica	Group3
HSB067-21	HSB67	Brillia japonica	Brillia japonica	Group3
JCDB272-15	NIESD0524	Brillia japonica	Brillia japonica	Group3
JCDB279-15	NIESD0557	Brillia japonica	Brillia japonica	Group3
NLCH299-20	NLCH299	Brillia japonica	Brillia japonica	Group3
NLCH379-20	NLCH379	Brillia japonica	Brillia japonica	Group3
SCCH032-20	YPYG32	Brillia japonica	Brillia japonica	Group3
ATNA613-15	ATNA565	Brillia longifurca	Brillia longifurca	Group7
CHMNO371-15	TRD-CH368	Brillia longifurca	Brillia longifurca	Group7
CHOSF015-11	CH-OSF15	Brillia longifurca	Brillia longifurca	Group7
CHOSF099-11	CH-OSF99	Brillia longifurca	Brillia longifurca	Group7
CHRFI392-11	Finnmark352	Brillia longifurca	Brillia longifurca	Group7
DTULO2381-24	BGE_TOL-BGEP-026_C7	Orthocladiinae	Brillia longifurca	Group7
LEFIJ3560-16	ZMUO.024708	Brillia longifurca	Brillia longifurca	Group7
LEFIJ3561-16	ZMUO.024709	Brillia longifurca	Brillia longifurca	Group7
AICHI052-24	66-1-041TM1	Brillia sp.	Brillia sp. 1	Group9
AICHI053-24	67-1-041TM2	Brillia sp.	Brillia sp. 1	Group9
AICHI054-24	68-1-041TM3	Brillia sp.	Brillia sp. 1	Group9
AICHI055-24	69-1-041DEZ1	Brillia sp.	Brillia sp. 1	Group9
AICHI056-24	70-1-041DEZ2	Brillia sp.	Brillia sp. 1	Group9
CHCHI332-19	XL1048	Brillia sp. 1XL	Brillia sp. 1XL	Group8
DWS003-20	DWS03	Brillia sp. 1XL	Brillia sp. 1XL	Group8
DWS014-20	DWS14	Brillia sp. 1XL	Brillia sp. 1XL	Group8
DWS050-20	DWS50	Brillia sp. 1XL	Brillia sp. 1XL	Group8
DWS065-20	DWS65	Brillia sp. 1XL	Brillia sp. 1XL	Group8
DWS116-20	DWS116	Brillia sp. 1XL	Brillia sp. 1XL	Group8
DWS176-21	DWS176	Brillia sp. 1XL	Brillia sp. 1XL	Group8
DWS190-21	DWS190	Brillia sp. 1XL	Brillia sp. 1XL	Group8
BIOAI046-14	BIOUG09888-D10	Chironomidae	Brillia sp. 2	Group10
DHSSI985-24	SSI-American-49445-C7	Brillia sp.	Brillia sp. 2	Group10
CHCHI2189-20	XL106	Brillia sp. 2XL	Brillia sp. 2XL	Group5
CHCHI777-19	XL1964	Brillia sp. 2XL	Brillia sp. 2XL	Group5
CHCHI779-19	XL1966	Brillia sp. 2XL	Brillia sp. 2XL	Group5
CFWIB168-10	10-SCCWRP-1118	Brillia sp.	Brillia sp. 3	Group2
CFWIB169-10	10-SCCWRP-1119	Brillia sp.	Brillia sp. 3	Group2
CFWIB170-10	10-SCCWRP-1120	Brillia sp.	Brillia sp. 3	Group2
CFWIB171-10	10-SCCWRP-1121	Brillia sp.	Brillia sp. 3	Group2
CFWIB575-10	10-SCCWRP-1525	Brillia sp.	Brillia sp. 3	Group2
CFWIB576-10	10-SCCWRP-1526	Brillia sp.	Brillia sp. 3	Group2
CFWIB577-10	10-SCCWRP-1527	Brillia sp.	Brillia sp. 3	Group2
CFWID086-10	10-SCCWRP-2936.1	Brillia sp.	Brillia sp. 3	Group2
CFWIG161-10	10-SCCWRP-5196	Brillia sp.	Brillia sp. 3	Group2
CFWIG231-10	10-SCCWRP-5266	Brillia sp.	Brillia sp. 3	Group2
CFWIG232-10	10-SCCWRP-5267	Brillia sp.	Brillia sp. 3	Group2
CFWIG233-10	10-SCCWRP-5268	Brillia sp.	Brillia sp. 3	Group2
CFWIG288-10	10-SCCWRP-5323	Brillia sp.	Brillia sp. 3	Group2
CNGHB062-14	BIOUG16603-H03	Brillia sp.	Brillia sp. 3	Group2
DHSSI389-24	SSI-Yuba-44350-A5	Brillia sp.	Brillia sp. 3	Group2
DHSSI498-24	SSI-Yuba-44351-B7	Brillia sp.	Brillia sp. 3	Group2
DHSSI963-24	SSI-American-49445-A9	Brillia sp.	Brillia sp. 3	Group2
MOBIL6485-17	BOLD-0DI2ZBAO1	Brillia sp.	Brillia sp. 3	Group2
MPGD5817-19	BIOUG51173-B05	Brillia sp.	Brillia sp. 3	Group2
MPGK1364-19	BIOUG50069-H06	Brillia sp.	Brillia sp. 3	Group2
NGAAF438-14	BIOUG13274-E04	Brillia sp.	Brillia sp. 3	Group2
NGNAP323-14	BIOUG10447-A02	Brillia sp.	Brillia sp. 3	Group2
SSGIB3754-15	BIOUG23679-G03	Brillia sp.	Brillia sp. 3	Group2
SSGIB3755-15	BIOUG23679-G04	Brillia sp.	Brillia sp. 3	Group2
SSGIB4094-15	BIOUG23783-C11	Brillia sp.	Brillia sp. 3	Group2
SSGIC2837-15	BIOUG23635-H10	Brillia sp.	Brillia sp. 3	Group2
SSGIC2854-15	BIOUG23636-B04	Brillia sp.	Brillia sp. 3	Group2
SSGIC2873-15	BIOUG23636-C11	Brillia sp.	Brillia sp. 3	Group2
SSGIC3792-15	BIOUG24320-G10	Brillia sp.	Brillia sp. 3	Group2
CHCHI744-19	XL1895	Brillia sp. 3XL	Brillia sp. 3XL	Group12
XJDQD1091-18	Euryhapsis sp_Keketuohai 1	Euryhapsis sp.	Brillia sp. 4	Group7
XJDQD1092-18	Euryhapsis sp_Keketuohai 2	Euryhapsis sp.	Brillia sp. 4	Group7
XJDQD1093-18	Euryhapsis sp_Keketuohai 3	Euryhapsis sp.	Brillia sp. 4	Group7
XJDQD1096-18	Euryhapsis sp_Keketuohai 6	Euryhapsis sp.	Brillia sp. 4	Group7
XJDQD1097-18	Euryhapsis sp_Keketuohai 7	Euryhapsis sp.	Brillia sp. 4	Group7
XJDQD1099-18	Euryhapsis sp_Keketuohai 9	Euryhapsis sp.	Brillia sp. 4	Group7
XJDQD1100-18	Euryhapsis sp_Keketuohai 10	Euryhapsis sp.	Brillia sp. 4	Group7
XJDQD1102-18	Euryhapsis sp_Keketuohai 12	Euryhapsis sp.	Brillia sp. 4	Group7
CHCHI2897-20	XL3554	Brillia sp. 4XL	Brillia sp. 4XL	Group13
GMFRN026-15	BIOUG20761-B01	Brillia sp.	Brillia sp. 5	Group7
DHSSI1347-24	SSI-Truckee-49441-C12	Brillia sp.	Brillia sp. 6	Group11
